# Supplementary material for: Admission Homocysteine as a Potential Predictor for Delayed Cerebral Ischemia After Aneurysmal Subarachnoid Hemorrhage
Source: Front Surg. 2022 Feb 8;8:813607. doi: 10.3389/fsurg.2021.813607 (PMC8861177; doi:10.3389/fsurg.2021.813607)
Supplement: Supplementary file 1 [file Table_1.XLSX]

## Sheet: Sheet1
date	name	age	hypertension	diabetes	hyperlipemia	MACCE	drink	smoke	antiplatelet/anticoagulant	systolic pressure	diastolic pressure	map	mRS	E	V	M	E+V+M	WFNS	INR	Hcy	Hunt-Hess	modified Fisher	intraventricular hemorrhage	location	diameter	Number	DCI	surgery(1=coiling/2=clipping)
2017-03-04	**	25	0	0	0	0	0	0	0	93	69	77	5	4	5	6	15	1	1.29	5.2	1	3	0	MCA	4.6	1	0	1
2016-09-10	**	27	0	0	0	0	0	0	0	122	82	95.3333	0	3	4	5	12	3	1.05	21.9	3	3	0	ICA	6.5	1	0	2
2017-05-11	**	29	0	0	1	0	0	0	0	141	97	111.667	1	4	5	6	15	1	1.01	6.3	1	1	0	ACOM	2.49	2	0	1
2018.11.23	**	31	1	0	1	0	0	0	0	101	67	78.3333	2	4	5	6	15	1	1.02	3.8	1	1	0	PCOM	9.55	1	0	1
2019-04-16	**	34	1	0	0	0	0	1	0	148	75	99.3333	0	4	5	6	15	1	0.86	9	1	3	0	ACOM	1.4	1	0	1
2016-10-11	**	35	0	0	0	0	1	1	0	122	78	92.6667	0	3	5	6	14	3	0.97	21.4	3	3	0	ICA	6.5	1	0	1
2018.11.03	**	36	1	0	0	0	0	0	0	124	79	94	4	3	5	6	14	2	1.03	14.9	3	1	0	MCA	7.9	1	0	1
2017-01-30	**	36	0	0	0	0	0	0	0	128	93	104.667	0	4	5	6	15	1	0.98	9.6	1	3	0	MCA	11.7	1	0	1
2018-03-17	**	37	0	0	0	0	0	0	0	167	104	125	0	3	5	6	14	2	0.96	11.3	2	1	0	MCA	2.5	1	0	2
2016-07-17	**	37	0	0	1	0	0	0	0	152	94	113.333	5	1	1	2	4	5	0.94	8.4	4	3	0	ACOM	1.7	1	0	1
2018.08.20	**	37	0	0	0	0	0	0	0	119	92	101	4	3	5	5	13	3	1.25	12.4	2	3	0	MCA	5.9	1	0	1
2019-09-01	**	37	1	0	1	0	0	0	0	147	104	118.333	0	3	5	6	14	2	0.9	10.5	2	4	1	ICA	2	1	0	2
2019-03-14	**	38	0	0	0	0	0	0	0	122	91	101.333	1	4	5	6	15	1	0.87	8.8	2	3	0	MCA	2.8	1	0	1
2019-11-14	**	38	0	0	0	0	0	0	0	109	84	92.3333	1	3	5	6	14	2	0.97	12.2	2	4	1	MCA	4.7	1	0	2
2017-08-31	**	38	0	0	0	0	0	0	0	137	85	102.333	0	4	5	6	15	1	0.97	7.4	1	4	1	MCA	4	1	0	1
2018-08-18	**	39	0	0	0	0	0	0	0	122	81	94.6667	0	3	5	6	14	2	0.92	21.6	3	1	0	PCA	2.5	1	0	2
2019-01-25	**	39	0	0	0	0	0	0	0	128	74	92	1	4	5	6	15	1	0.91	8	1	4	1	ACOM	4.8	1	0	2
2017-02-07	**	40	0	0	1	0	1	1	0	162	115	130.667	1	3	4	6	13	2	1	8.6	3	1	0	ACA	1.8	1	0	1
2019-09-19	**	41	0	0	0	0	0	1	0	110	70	83.3333	0	4	5	6	15	1	1.07	10.1	2	1	0	ACA	12	1	0	1
2017-09-15	**	41	0	0	0	0	0	0	0	122	92	102	0	3	4	5	12	4	1.02	26.1	3	3	0	ACOM	3.7	1	0	2
2016-02-14	**	41	0	0	0	0	0	0	0	120	85	96.6667	0	4	5	6	15	1	1.19	4.8	1	1	0	ICA	6.49	1	0	1
2016-11-26	**	41	1	1	1	0	0	1	0	180	101	127.333	0	4	5	6	15	1	0.96	6.8	1	1	0	ACOM	1.9	1	0	1
2019-08-15	**	41	0	0	0	0	1	0	0	109	75	86.3333	5	2	4	4	10	4	0.94	8.7	3	1	0	ICA	2.47	1	0	2
2018-05-06	**	41	0	0	0	0	1	0	0	158	88	111.333	5	1	1	1	3	5	1.05	9.4	4	2	1	ACA	12	1	0	2
2019-04-15	**	41	1	0	0	0	1	0	0	162	99	120	0	3	5	6	14	2	1	11.4	2	4	1	ACOM	1.6	1	0	2
2019-08-15	**	41	0	0	0	0	0	1	0	133	78	96.3333	5	1	T	3	5	4	1	8.4	5	1	0	ICA	3.1	2	0	2
2016-12-27	**	41	0	0	0	0	1	1	0	123	70	87.6667	5	1	1	3	5	4	1.07	13.2	4	4	1	MCA	6.8	1	0	1
2019-07-20	**	42	1	0	1	0	1	1	0	159	90	113	0	4	5	6	15	1	0.97	6.5	1	1	0	ACOM	8	1	0	1
2016-09-03	**	42	0	0	1	0	1	0	0	123	81	95	5	4	5	6	15	1	0.91	6.5	1	2	1	MCA		1	0	1
2017-10-21	**	42	0	0	1	0	0	0	0	129	79	95.6667	0	4	5	6	15	1	1	7.6	1	1	0	ACOM	5	1	0	1
2017-12-23	**	42	0	0	0	0	0	0	0	119	76	90.3333	0	4	5	5	14	2	1	11	2	3	0	VA		1	0	1
2019-02-11	**	43	0	0	0	0	0	0	0	131	77	95	0	4	5	6	15	1	0.96	5.6	1	1	0	PCOM	2.4	1	0	1
2019-11-19	**	43	0	0	0	0	0	0	0	127	93	104.333	5	4	5	6	15	1	1	9.9	1	4	1	ICA	5	3	0	2
2018.06.27	**	44	0	0	0	0	1	0	0	107	77	87	2	4	5	6	15	1	0.9	8.3	1	1	0	ACOM	5.6	1	0	1
2017-09-05	**	44	0	0	1	0	0	0	0	119	81	93.6667	0	4	5	6	15	1	1.04	5.2	1	1	0	PCOM	6.46	2	0	1
2016-10-05	**	44	0	0	1	0	1	1	0	135	88	103.667	0	3	4	6	13	3	1.03	16.6	3	3	0	MCA	6.9	1	0	1
2016-05-02	**	44	1	0	1	0	0	1	0	139	90	106.333	0	3	5	6	14	2	0.91	8.7	1	2	1	BA	8	1	0	2
2016-04-18	**	44	1	0	1	0	0	1	0	127	86	99.6667	0	4	5	6	15	1	0.95	8.4	1	4	1	ACA	6	1	0	1
2016-07-01	**	44	0	1	0	0	0	0	0	142	96	111.333	0	3	5	6	14	1	1	12.6	2	4	1	ACOM	3.7	1	0	1
2018.05.06	**	44	1	0	0	0	0	0	0	147	89	108.333	2	1	1	3	5	4	1.15	6.2	3	4	1	PCOM	7.7	1	0	1
2016-06-14	**	45	1	0	0	0	0	0	0	108	76	86.6667	0	3	5	6	14	2	0.98	11.7	3	3	0	PCOM	3.3	1	0	1
2018-11-09	**	46	0	0	0	0	0	0	0	118	81	93.3333	0	3	5	6	14	1	1.1	13.9	3	1	0	ACOM	3.72	1	0	1
2017-08-21	**	46	0	0	0	0	0	0	0	111	65	80.3333	0	3	4	6	13	2	1.03	16.5	2	1	0	PCOM	5	1	0	2
2018-04-06	**	46	1	0	0	0	0	0	0	120	80	93.3333	0	4	5	6	15	1	1.01	7	1	3	0	ACOM	5	1	0	2
2016-01-27	**	46	1	0	0	0	0	0	0	134	73	93.3333	0	4	5	6	15	1	1	9.8	1	3	0	ACOM	4	1	0	1
2016-05-28	**	46	0	0	1	0	0	1	0	118	80	92.6667	1	4	5	6	15	1	0.94	8.5	1	1	0	ICA	2.5	1	0	1
2019-09-08	**	46	0	0	1	0	0	0	0	127	81	96.3333	1	4	5	6	15	1	1.04	6.4	1	3	0	ACOM	8.1	1	0	2
2018-06-21	**	46	1	0	1	0	1	1	0	140	94	109.333	0	4	5	6	15	1	1	7.5	1	4	1	MCA	3.4	1	0	2
2019-03-07	**	47	1	0	1	0	0	0	0	117	75	89	0	4	5	6	15	1	0.9	7.3	1	1	0	PCOM	6	1	0	1
2017-06-15	**	47	1	0	0	0	0	1	0	123	82	95.6667	0	4	5	6	15	1	0.92	10.2	2	3	0	VA	8.6	3	0	2
2016-05-16	**	47	0	0	0	0	1	0	0	116	79	91.3333	0	3	5	6	14	2	1	11.4	2	4	1	ICA	5	1	0	2
2016-02-24	**	47	1	0	1	0	0	0	0	140	96	110.667	0	4	5	6	15	1	0.95	9.9	1	3	0	ICA	5	1	0	1
2017-01-21	**	48	0	0	0	0	0	0	0	105	69	81	0	3	5	6	14	2	0.96	14.3	2	2	1	ACOM	3.01	1	0	1
2019-01-19	**	48	1	0	0	1	0	0	0	147	61	89.6667	0	4	5	6	15	1	0.99	7.4	1	3	0	PCOM	2	1	0	2
2017-01-09	**	48	0	0	0	0	0	0	0	106	65	78.6667	4	3	4	5	12	4	0.88	25.1	3	3	0	PCOM	10.8	1	0	2
2016-12-23	**	48	1	0	0	0	1	1	0	180	103	128.667	4	3	2	4	9	4	0.88	11.9	3	3	0	ACOM	3.2	1	0	1
2016-01-19	**	48	0	0	0	0	0	0	0	165	96	119	5	1	1	1	3	5	1.16	7.4	4	4	1	MCA	8.3	1	0	1
2018-03-31	**	49	0	0	1	0	1	1	0	109	76	87	2	4	5	6	15	1	1.07	5.9	1	1	0	BA		MANY	0	2
2018-03-31	**	49	0	0	1	0	1	1	0	109	76	87	2	4	5	6	15	1	1.07	5.9	1	1	0	BA		MANY	0	2
2017-09-20	**	49	1	0	0	0	1	0	0	132	82	98.6667	0	3	5	5	13	2	0.99	17.2	3	1	0	ICA	5	3	0	2
2017-05-27	**	49	1	0	0	0	0	0	0	139	98	111.667	0	3	5	6	14	2	1.16	13	2	1	0	MCA	3.4	3	0	1
2016-01-03	**	49	1	0	0	0	1	0	0	138	63	88	5	1	1	3	5	5	1	9.9	4	2	1	ACOM	3	1	0	1
2017-09-01	**	50	1	0	0	0	0	0	0	149	93	111.667	0	4	5	6	15	1	1.07	7.4	1	1	0	VA		1	0	2
2017-07-09	**	50	0	0	0	0	0	0	0	134	88	103.333	0	3	5	6	14	3	1.07	14.5	2	3	0	ACA	4.6	2	0	1
2016-12-29	**	50	0	0	0	0	0	0	0	114	72	86	0	4	5	6	15	1	0.99	6.8	1	1	0	MCA		1	0	1
2016-11-05	**	50	0	0	0	0	0	0	0	109	61	77	1	3	5	6	14	3	1	14.1	3	4	1	PCOM	4.9	2	0	2
2016-02-14	**	50	1	0	0	0	0	1	0	132	80	97.3333	0	4	5	6	15	1	1.17	8.2	1	2	1	PCOM	4.2	3	0	1
2016-04-17	**	50	1	0	0	0	0	0	0	149	98	115	4	1	1	2	4	5	1.04	11.6	5	4	1	MCA	3.3	1	0	1
2016-04-29	**	50	0	0	0	0	0	0	0	126	78	94	0	3	5	6	14	1	1.01	11.5	2	4	1	ACA	2.9	1	0	1
2016-04-28	**	51	0	0	0	0	0	0	0	131	90	103.667	0	3	5	6	14	2	0.87	13.2	2	1	0	ACOM	6.8	1	0	2
2017-06-09	**	51	0	0	0	0	0	1	0	104	70	81.3333	0	3	5	6	14	2	1.01	12.5	2	1	0	PCOM	2.5	1	0	1
2017-12-05	**	51	0	0	0	0	0	1	0	142	89	106.667	0	3	4	5	12	2	0.9	16.9	3	3	0	ACOM	3.48	1	0	2
2018-06-20	**	51	0	0	0	0	1	0	0	127	74	91.6667	0	2	2	5	9	4	1.01	8.5	3	4	1	MCA	8	1	0	2
2017-03-25	**	51	1	0	0	0	0	0	0	133	65	87.6667	0	4	5	6	15	1	1	7.2	1	4	1	MCA	3.6	1	0	1
2016-11-23	**	51	1	0	0	0	1	1	0	146	93	110.667	1	3	5	6	14	2	0.88	11.3	2	4	1	PCOM	4.8	2	0	1
2019-06-05	**	52	0	0	0	0	1	1	0	152	104	120	0	3	5	6	15	2	0.96	13.2	2	1	0	ACOM	4.85	1	0	1
2019-06-05	**	52	1	0	1	0	0	1	0	136	100	112	0	4	5	6	15	1	0.92	8.4	1	1	0	PCA	3.3	1	0	2
2018-09-10	**	52	0	0	1	0	0	1	0	132	91	104.667	0	3	5	6	14	2	1.04	14.4	3	2	1	ACOM	5.08	1	0	2
2017-12-17	**	52	1	0	0	0	0	0	0	139	85	103	0	4	5	6	15	1	1.06	9.8	1	2	1	PCOM	5	1	0	2
2019-07-09	**	52	0	0	0	0	0	1	0	147	89	108.333	0	4	5	6	15	1	1	9.7	1	1	0	ACOM	5	1	0	2
2017-08-25	**	52	1	0	0	0	0	0	0	145	82	103	0	3	5	6	14	2	0.86	11	2	3	0	PCA	-	1	0	2
2017-06-10	**	52	1	0	1	0	0	0	0	136	100	112	0	4	5	6	15	1	0.92	9.9	1	3	0	PCA	3.3	1	0	2
2017-01-01	**	52	0	0	0	1	1	0	1	136	67	90	0	4	5	6	15	1	0.93	9.3	1	3	0	ACOM	5.2	1	0	1
2019-10-05	**	52	0	0	0	0	0	1	0	143	79	100.333	0	3	4	6	13	2	0.93	9.6	2	4	1	PCOM	5	2	0	2
2016-09-28	**	52	0	0	0	0	0	0	0	111	85	93.6667	5	1	1	3	5	5	1.1	7.5	4	4	1	MCA	5.5	1	0	1
2018.05.05	**	52	1	0	0	0	0	0	0	151	107	121.667	2	4	5	6	15	1	0.98	7.3	1	2	1	PCOM	7.1	1	0	1
2017-07-11	**	53	0	0	0	0	0	0	0	144	80	101.333	0	2	5	6	13	2	1	8.2	2	1	0	ACOM	4.71	1	0	2
2018-08-08	**	53	1	0	0	0	1	0	0	131	97	108.333	0	3	5	6	14	2	1.11	12.6	2	4	1	ACOM	16.1	3	0	2
2016-01-27	**	53	0	0	0	0	0	1	0	147	96	113	2	4	5	6	15	1	0.95	7.7	1	2	1	ICA	4.4	1	0	2
2016-02-13	**	53	1	0	0	0	0	0	0	145	92	109.667	0	4	5	6	15	1	0.99	6.7	1	2	1	PCOM	4	1	0	1
2018-02-04	**	54	0	0	0	0	0	1	0	134	88	103.333	0	3	4	5	13	2	1	12.9	3	1	0	ACOM	10.5	1	0	2
2017-05-09	**	54	0	0	0	0	0	0	0	138	81	100	0	4	5	6	15	1	1.07	8.3	1	2	1	ICA	4.1	2	0	2
2016-02-16	**	54	0	0	0	0	0	0	0	119	80	93	0	4	5	6	15	1	1.06	9.2	1	1	0	ACOM	3	1	0	1
2018.08.01	**	54	0	0	0	0	0	0	0	121	73	89	3	4	5	6	15	1	1.02	8.9	1	3	0	PCOM	5.2	1	0	1
2019-03-12	**	54	0	0	0	0	0	0	0	132	71	91.3333	0	4	5	6	15	1	0.99	9.2	1	2	1	PCOM	5	1	0	2
2016-06-22	**	54	1	1	0	0	0	0	0	153	102	119	0	3	5	6	14	2	0.96	12.3	2	4	1	PCOM	3.7	1	0	2
2017-12-18	**	55	0	0	1	0	0	0	0	185	99	127.667	1	4	5	5	14	2	0.9	12.8	2	3	0	PCOM	2	1	0	1
2018-05-03	**	55	1	0	0	0	0	0	0	122	84	96.6667	0	4	5	6	15	1	1.03	9.8	1	2	1	VA	9	1	0	2
2017-04-24	**	55	0	0	0	0	1	0	0	138	59	85.3333	5	1	T	1	3	5	1.02	9.4	5	4	1	MCA	7	1	0	2
2019-09-11	**	55	1	0	1	1	0	1	0	190	118	142	2	4	5	6	15	1	1.03	7.8	3	2	1	MCA	3.9	1	0	2
2018.09.01	**	55	0	0	0	0	0	0	0	111	65	80.3333	4	3	5	6	14	2	1	11.1	2	4	1	PCA	5	1	0	1
2018.09.30	**	55	0	0	0	0	0	0	0	122	35	64	5	3	5	5	13	2	1.03	4.7	3	4	1	MCA	13.7	1	0	1
2017-01-11	**	56	1	0	0	0	0	0	0	161	69	99.6667	1	4	5	6	15	1	0.97	10.6	2	1	0	ACOM		1	0	1
2019-07-15	**	56	0	0	0	0	0	0	0	115	84	94.3333	1	4	4	6	14	2	1.06	11.4	2	3	0	VA	16	2	0	2
2017-01-14	**	56	1	0	1	0	0	0	0	134	88	103.333	0	3	4	5	12	4	0.95	17.6	3	3	0	ACOM	5.35	1	0	1
2018.10.21	**	56	0	1	1	0	0	0	0	170	87	114.667	3	3	5	6	14	2	0.99	13.5	2	3	0	PCOM	5.87	1	0	1
2018-02-23	**	56	1	0	0	0	1	0	0	156	101	119.333	5	1	T	3	5	4	1	6.4	4	1	0	ACOM	10.9	1	0	2
2018.09.05	**	56	1	0	1	0	0	1	0	149	88	108.333	4	4	5	6	15	1	0.83	10	1	4	1	MCA	4.4	1	0	1
2019-04-21	**	57	0	0	1	0	0	0	0	117	83	94.3333	0	4	5	6	15	1	0.98	6.8	1	1	0	ICA	3.6	1	0	1
2018.07.03	**	57	1	0	0	0	0	0	0	144	71	95.3333	2	3	5	6	14	2	0.97	16.8	3	1	0	MCA	7.5	2	0	1
2019-08-21	**	57	0	0	0	0	0	0	0	129	72	91	0	4	5	6	15	1	0.86	7.4	1	2	1	MCA	6.06	1	0	2
2019-01-08	**	57	0	0	0	0	0	1	0	135	79	97.6667	0	4	5	6	15	1	1.19	9.7	1	3	0	Acom	6.1	1	0	2
2019-07-02	**	57	1	0	1	0	0	0	0	116	80	92	0	4	5	6	15	1	0.92	6.8	1	4	1	MCA	-	1	0	2
2016-09-06	**	57	1	0	0	0	0	1	0	134	96	108.667	1	4	5	6	15	1	0.92	9.3	1	4	1	ACOM	2.8	3	0	2
2019-10-06	**	57	0	0	1	0	0	0	0	139	62	87.6667	1	4	5	6	15	1	1.18	6.3	1	2	1	PCOM	12.1	1	0	2
2017-04-12	**	57	1	1	1	0	1	0	0	147	100	115.667	0	4	5	6	15	1	1	8.4	1	4	1	ACA	5	1	0	1
2018.09.15	**	57	0	0	1	0	0	0	0	115	49	71	4	4	4	5	13	2	0.99	9.2	2	4	1	ACA	8	1	0	1
2018.10.14	**	57	1	0	1	0	0	0	0	120	81	94	3	3	5	6	14	2	0.92	12.5	2	4	1	PCOM	2	1	0	1
2018-09-13	**	58	0	0	0	0	1	0	0	130	88	102	0	4	5	6	15	1	0.87	6	1	2	1	PCOM	10.56	1	0	2
2019-08-25	**	58	0	0	0	0	0	0	0	150	76	100.667	1	3	5	6	14	1	0.95	10.2	2	4	1	PCOM	3.54	1	0	2
2019-01-20	**	59	0	0	0	0	0	0	0	157	71	99.6667	0	4	5	6	15	1	1.01	6.1	1	1	0	MCA	9.3	1	0	1
2019-02-13	**	59	1	0	0	0	1	0	0	153	69	97	0	4	5	6	15	1	0.82	8.6	1	3	0	PCOM	8.16	1	0	2
2017-11-13	**	59	1	0	1	0	0	0	0	151	85	107	0	4	5	6	15	1	0.92	5.3	1	3	0	ACOM	4.16	1	0	2
2017-10-06	**	59	0	0	0	0	0	0	0	136	84	101.333	1	4	5	5	14	2	1.04	6.6	1	3	0	PCOM	12.5	1	0	2
2016-07-09	**	59	1	0	1	0	0	0	0	172	62	98.6667	1	3	5	6	14	2	0.96	11	2	3	0	MCA	4.4	1	0	1
2019-08-17	**	60	1	0	0	0	0	1	0	116	48	70.6667	1	3	5	6	14	3	0.84	15.3	2	3	0	ACOM		2	0	2
2016-07-26	**	60	0	0	0	0	0	0	0	175	79	111	5	2	2	5	9	4	1.17	13.8	4	4	1	BA	4.5	3	0	2
2019-02-08	**	60	0	0	1	0	0	0	0	103	86	91.6667	1	4	5	6	15	1	0.97	9.8	3	4	1	ICA	10	1	0	2
2017-08-14	**	60	0	0	0	0	1	1	0	114	72	86	0	4	5	6	15	1	1.03	5.9	1	1	0	ACOM	6.3	1	0	1
2017-10-24	**	61	0	0	0	0	0	1	0	136	69	91.3333	0	4	5	6	15	1	0.99	8.6	1	2	1	ACOM		1	0	1
2019-08-25	**	61	0	0	0	0	0	0	0	134	73	93.3333	1	1	T	3	5	5	1.1	7.2	4	4	1	BA		1	0	2
2016-12-03	**	61	0	0	0	0	1	0	0	147	75	99	0	4	5	6	15	1	1.02	8.9	1	2	1	ACOM	4.5	1	0	2
2017-11-23	**	62	1	0	0	0	0	0	0	124	78	93.3333	0	4	5	6	15	1	1.04	7.3	1	1	0	ACOM	2.8	1	0	2
2018-03-19	**	62	1	0	0	0	0	0	0	146	93	110.667	0	4	5	6	15	1	0.89	5.9	1	1	0	BA	8	2	0	2
2017-03-19	**	62	1	0	0	0	0	0	0	141	93	109	1	3	5	6	14	2	1.16	12.2	2	3	0	MCA	5.7	1	0	2
2018.05.08	**	62	0	0	0	0	1	0	0	138	78	98	5	2	1	3	6	4	1.04	10.4	4	3	0	ACOM	9	1	0	1
2016-02-18	**	62	1	0	0	0	0	0	0	171	97	121.667	1	4	5	6	15	1	1.09	10.5	2	4	1	MCA	6.2	1	0	1
2016-08-31	**	62	0	0	0	0	0	0	0	135	65	88.3333	3	3	5	6	14	1	1.1	10.9	2	4	1	MCA	13.6	1	0	1
2016-03-24	**	63	1	0	0	0	1	1	0	146	86	106	0	4	5	6	15	1	1.07	5.8	1	1	0	PCOM	12.5	1	0	2
2017-05-12	**	63	1	0	0	0	1	1	0	140	74	96	4	4	3	5	12	4	1.1	13.2	2	4	1	ACA	9.2	2	0	2
2016-07-28	**	64	1	0	0	0	1	0	0	137	79	98.3333	0	4	5	6	15	1	0.89	7.7	1	3	0	ACOM	4	1	0	2
2016-04-23	**	64	1	0	0	0	0	0	0	150	92	111.333	1	3	5	6	14	2	0.95	14.2	2	4	1	PCOM	5	5	0	2
2017-02-26	**	64	1	0	0	0	0	0	0	186	93	124	4	3	3	3	9	4	1.09	13.2	4	4	1	ACOM	7.5	1	0	1
2017-08-29	**	64	1	0	0	0	0	0	0	191	102	131.667	5	3	T	5	9	4	0.99	10.5	1	4	1	ICA		3	0	1
2017-12-01	**	64	1	1	0	0	0	0	0	121	69	86.3333	5	2	1	1	4	5	1.1	10.1	4	4	1	PCOM	5.2	1	0	1
2018.07.21	**	64	1	0	0	0	0	0	0	158	80	106	5	2	1	3	6	4	1.18	9.8	2	4	1	MCA	13.3	1	0	1
2019-04-26	**	65	1	1	0	0	1	1	0	132	69	90	5	1	T	1	3	5	0.95	12.1	5	1	0	BA	9.5	1	0	1
2019-03-01	**	65	1	0	0	0	1	0	0	104	67	79.3333	0	4	5	6	15	1	0.9	5.6	1	3	0	ACOM	3.01	1	0	2
2016-11-22	**	65	0	0	0	0	1	1	0	155	95	115	0	4	5	6	15	1	1.02	9.8	1	2	1	Acom	10.9	1	0	2
2017-09-09	**	65	1	1	0	0	0	0	0	123	56	78.3333	5	1	1	3	5	5	1.37	10.4	4	4	1	BA	5	1	0	2
2019-11-22	**	65	0	0	0	0	0	0	0	125	76	92.3333	1	3	2	5	10	3	0.94	7.5	3	4	1	ACOM	5.7	2	0	2
2017-12-26	**	66	1	0	0	1	1	0	1	115	78	90.3333	0	4	5	6	15	1	0.89	8.6	1	1	0	PCOM	8.1	1	0	2
2018-05-21	**	66	1	0	0	1	0	0	0	160	85	110	1	4	5	6	15	1	1	6.9	1	2	1	ACOM	3.99	2	0	2
2019-10-07	**	66	0	0	1	0	0	0	0	111	75	87	0	3	5	6	14	2	1	10.6	2	3	0	PCOM	3.5	1	0	2
2019-09-23	**	66	0	0	0	0	0	1	0	143	80	101	5	1	T	4	6	4	1.21	12.2	4	3	0	MCA	6.9	2	0	1
2019-01-14	**	66	1	0	1	0	1	1	0	148	95	112.667	0	3	5	6	14	2	1	12.3	2	3	0	ACOM	2.1	2	0	1
2019-07-12	**	66	0	0	0	0	0	1	0	178	77	110.667	3	3	5	6	14	2	0.9	11.1	2	3	0	ACOM	3	2	0	1
2017-11-03	**	66	1	0	0	0	1	0	0	113	56	75	0	4	5	6	15	2	1.12	10.6	1	3	0	ACOM	5.9	1	0	1
2016-06-21	**	66	0	0	0	0	0	0	0	134	84	100.667	0	4	5	6	15	1	1.01	9.2	1	3	0	MCA	4.6	1	0	1
2017-06-17	**	66	1	0	0	0	0	0	0	151	89	109.667	4	2	3	4	9	4	1.11	9.5	3	4	1	PCOM	5	1	0	1
2018.07.05	**	66	1	0	0	0	0	0	0	133	70	91	4	4	4	6	14	2	1.37	11.5	3	4	1	PCOM	4.5	1	0	1
2018.10.08	**	67	0	0	0	0	1	0	0	155	101	119	0	4	5	6	15	1	1.04	9.1	1	2	1	ACOM	2	1	0	1
2016-10-11	**	67	0	0	1	0	0	0	0	162	77	105.333	0	4	5	6	15	1	1.08	8.7	1	1	0	ICA	8	1	0	1
2016-12-24	**	67	1	0	0	0	0	0	0	127	63	84.3333	1	4	5	6	15	1	0.89	8	1	2	1	MCA	11.7	1	0	1
2016-12-27	**	67	1	0	1	0	0	1	0	167	69	101.667	0	3	5	6	14	2	0.97	14.5	3	4	1	PCOM	3.33	2	0	1
2014-01-21	**	68	0	0	0	0	1	1	0	193	94	127	0	3	5	6	14	3	1.03	14.9	3	1	0	ACOM	5.5	1	0	2
2018-04-24	**	68	1	0	0	0	0	0	0	149	114	125.667	5	1	T	4	6	4	1.05	8.3	2	3	0	ICA	5.2	2	0	2
2017-01-19	**	68	0	0	0	0	0	0	0	147	87	107	1	4	5	6	15	1	1.11	9.2	1	4	1	ICA	2.94	1	0	2
2017-02-09	**	68	1	0	1	0	0	0	0	183	85	117.667	1	3	4	5	12	4	1.12	15.6	3	4	1	PCOM	3.75	1	0	1
2017-03-11	**	69	1	0	1	0	0	0	0	123	64	83.6667	4	3	5	6	14	1	0.96	11.1	2	1	0	ACOM		2	0	1
2016-02-25	**	69	1	0	0	0	0	0	0	151	82	105	0	3	5	6	14	2	0.95	12.5	3	3	0	ACOM	3.4	1	0	1
2019-11-28	**	69	0	0	1	0	0	0	0	128	107	114	1	4	5	6	15	1	0.92	7.9	1	4	1	BA	4	1	0	2
2016-12-01	**	69	1	0	0	0	0	0	1	181	86	117.667	3	4	5	6	15	1	0.98	8.9	1	4	1	ACOM	6.76	1	0	2
2016-12-17	**	69	1	0	1	0	1	0	0	164	93	116.667	0	3	5	6	14	2	0.97	14.4	2	4	1	PCOM		1	0	2
2017-11-25	**	69	0	0	0	0	0	1	0	140	89	106	0	4	5	6	15	1	1.01	6.9	1	4	1	MCA	10.6	2	0	1
2016-03-09	**	69	0	0	0	0	0	0	0	122	50	74	5	1	1	2	4	5	1.2	12.7	5	4	1	MCA		2	0	1
2016-04-11	**	69	0	0	0	0	0	0	0	128	82	97.3333	4	2	2	5	9	4	1.02	14.5	4	4	1	ACOM	4	1	0	1
2016-11-11	**	69	0	0	0	0	0	1	0	143	80	101	5	1	1	3	5	5	1.05	11.8	4	4	1	ICA		1	0	1
2017-12-02	**	70	1	0	1	0	0	0	0	157	83	107.667	0	3	5	6	14	2	0.93	10.5	2	4	1	VA	3.6	1	0	2
2017-07-08	**	70	1	0	0	0	1	1	0	134	62	86	4	4	2	6	12	4	1	10.4	2	4	1	MCA	20	1	0	1
2017-08-25	**	70	0	0	1	0	0	0	0	128	62	84	0	3	5	6	14	2	1.04	11.6	1	4	1	PCOM		1	0	1
2016-03-09	**	70	0	0	1	0	0	0	0	116	47	70	0	3	5	6	14	3	0.96	12.5	2	4	1	ACOM	6.4	1	0	1
2018.09.05	**	70	0	0	0	0	0	0	0	111	71	84.3333	4	4	4	5	13	2	1.18	9.9	3	4	1	ICA	6.4	1	0	1
2018.09.13	**	70	1	0	0	0	0	0	0	165	77	106.333	4	3	2	6	11	4	0.95	15.8	3	4	1	MCA	5.4	1	0	1
2016-05-06	**	71	0	0	0	0	0	0	0	166	89	114.667	0	3	4	6	13	2	0.96	14.7	3	4	1	MCA	1.5	3	0	1
2018.09.05	**	71	1	1	0	0	0	0	0	145	85	105	4	4	5	6	15	1	0.93	10.1	2	4	1	PCOM	3.52	1	0	1
2018.07.04	**	72	1	0	0	1	0	1	0	152	75	100.667	3	3	2	4	9	5	1.06	18.7	4	3	0	PCOM	6.6	1	0	1
2017-12-27	**	72	0	1	1	0	0	0	0	170	73	105.333	0	4	2	5	11	4	1.03	14.7	4	4	1	ACOM	1.9	1	0	1
2016-03-14	**	72	0	0	0	1	1	1	0	107	68	81	1	4	5	6	15	1	1.11	8.3	2	4	1	MCA	5	1	0	1
2018-02-22	**	73	1	0	1	0	0	0	0	176	93	120.667	0	2	4	4	10	4	1.03	12.8	3	4	1	MCA		1	0	2
2017-04-02	**	73	1	0	0	0	1	0	0	142	89	106.667	1	4	5	6	15	1	1.12	8.1	1	4	1	PCOM	5.7	1	0	1
	**	74	0	0	0	0	0	1	0	176	105	128.667	0	3	4	5	12	2	0.96	21.2	4	3	0	ACOM	7	1	0	2
2019-04-22	**	75	0	0	0	0	0	0	0	163	102	122.333	0	4	5	6	15	1	0.89	6.6	1	2	1	ACOM	6.8	4	0	2
2016-10-23	**	75	1	0	0	1	0	0	0	160	67	98	5	1	1	3	5	5	1.04	10.4	4	4	1	ACOM	4.6	1	0	1
2018-05-13	**	76	1	0	0	0	0	0	0	174	87	116	0	3	4	6	13	3	1.06	18.8	3	2	1	ICA	1.6	1	0	2
2017-04-24	**	76	1	1	0	0	0	1	0	174	74	107.333	5	1	T	1	3	5	1.1	10.8	5	3	0	BA	-	3	0	2
2016-10-06	**	77	1	0	0	0	0	0	0	135	64	87.6667	4	4	4	6	14	2	1.04	8.2	2	4	1	PCOM	7.5	3	0	2
2017-02-16	**	77	1	0	0	0	0	0	0	143	99	113.667	1	4	5	5	12	2	1.34	10.2	4	4	1	PCOM		1	0	1
2016-06-16	**	79	1	0	0	0	0	0	0	143	82	102.333	3	4	5	6	15	1	1.02	7.2	1	3	0	ACOM	3.7	1	0	2
2018-06-23	**	80	1	0	0	0	0	0	0	148	50	82.6667	1	4	5	6	15	1	1.06	10.4	2	4	1	PCOM	4.5	2	0	2
2019-07-23	**	82	0	0	0	0	0	0	0	157	79	105	4	1	T	4	6	5	0.92	7.4	4	4	1	PCOM	5.49	1	0	2
2017-01-04	**	84	1	0	0	0	0	0	0	122	78	92.6667	5	4	5	6	15	1	0.9	8.6	1	2	1	PCOM	15	1	0	2
2018.03.28	**	84	1	0	0	0	0	0	0	147	72	97	2	3	5	6	14	2	1.02	14.8	3	2	1	PCOM	5.2	1	0	1
2019-03-27	**	84	1	1	0	0	0	0	1	123	60	81	0	4	5	6	15	1	0.92	6.4	1	4	1	PCOM	5.7	1	0	2
2017-01-26	**	85	0	0	0	0	0	0	0	141	65	90.3333	0	4	3	6	13	2	1.02	8.88	1	2	1	PCOM	3	1	0	2
2018-12-13	**	20	0	0	0	0	0	0	0	111	63	79	0	4	5	6	15	1	1.16	12.6	3	4	1	BA	8.5	1	1	2
2016-06-06	**	35	0	0	0	0	0	0	0	110	69	82.6667	0	4	5	6	15	1	1.03	6.3	2	3	0	Acom	3.5	1	1	2
2017-07-22	**	40	0	0	1	0	0	0	0	110	75	86.6667	0	4	3	5	12	4	1	18.2	4	3	0	ACOM		1	1	1
2019-03-25	**	41	0	0	0	0	0	1	0	118	78	91.3333	4	2	3	3	8	4	1.01	19.2	3	3	0	ACOM	4.49	1	1	2
2016-09-12	**	45	1	0	1	0	0	0	0	129	89	102.333	2	3	5	6	14	2	1	17.9	3	3	0	MCA	5.3	1	1	1
2016-09-04	**	48	1	0	0	0	0	0	0	128	92	104	4	4	5	6	15	3	0.85	17	3	4	1	ICA	6.5	4	1	2
2018-09-23	**	49	0	0	0	1	0	0	0	153	85	107.667	4	1	T	4	6	5	0.97	14.5	4	4	1	PCOM	7.74	1	1	2
2016-04-19	**	49	0	0	0	0	0	1	0	152	101	118	4	1	T	1	2	5	1.03	23.4	5	4	1	VA	16.1	1	1	2
2016-11-29	**	50	1	0	0	0	0	1	0	128	82	97.3333	5	1	1	4	6	5	1.04	14.7	4	3	0	ACOM	5.5	1	1	2
2017-01-13	**	51	0	0	0	0	0	0	0	136	91	106	0	3	5	6	14	2	0.98	14.5	3	3	0	PCOM	3.4	2	1	2
2018-05-03	**	54	0	0	0	0	0	0	0	120	75	90	0	3	4	6	13	3	1.15	16.9	3	4	1	ICA	6.1	1	1	2
2019-05-18	**	55	0	0	1	0	0	1	0	115	74	#REF!	5	4	5	6	15	4	1.13	17.8	4	1	0	PCOM	5.5	3	1	2
2017-08-19	**	56	0	0	0	0	0	0	0	136	71	92.6667	0	3	5	6	15	2	1.04	10.8	2	3	0	ACA	3	1	1	1
2018-03-20	**	56	0	0	0	0	0	0	0	147	79	101.667	1	4	5	6	15	1	1.08	11.6	2	4	1	ICA	2.5	2	1	2
2016-07-31	**	58	0	0	0	0	0	0	0	127	74	91.6667	2	3	4	5	12	4	1.18	11.2	3	4	1	PCOM	7.1	1	1	2
2016-02-09	**	59	0	0	0	0	1	0	0	143	79	100.333	2	3	5	6	14	3	0.99	18.5	3	4	1	PCOM	6	1	1	1
2016-03-08	**	62	1	0	0	0	1	0	0	179	76	110.333	0	4	5	6	15	1	1.04	7.9	2	3	0	MCA	12.3	1	1	1
2017-02-20	**	62	1	0	1	0	0	1	0	158	98	118	5	1	T	3	5	4	1.07	11.4	4	4	1	PCOM	2.2	1	1	2
2017-08-06	**	63	1	0	0	0	0	1	1	157	85	109	0	3	5	6	14	3	0.9	15.6	3	3	0	VA-PICA	3.7	1	1	1
2019-01-04	**	63	0	0	0	0	0	0	0	137	88	104.333	1	3	5	6	14	3	1.07	13.5	3	4	1	PCOM		1	1	2
2018.10.23	**	63	1	1	0	0	0	0	0	152	77	102	4	3	4	5	12	4	1.04	30.1	3	4	1	MCA	8	1	1	1
2017-06-05	**	64	0	0	0	0	0	1	0	137	78	97.6667	0	3	4	6	13	3	0.93	17.4	3	4	1	ICA	5.03	1	1	2
2016-04-10	**	66	1	0	0	0	0	1	0	154	73	100	2	3	5	6	14	3	1.04	36.5	3	3	0	MCA	8.3	1	1	1
2016-10-27	**	68	0	0	0	0	0	1	0	139	69	92.3333	2	2	1	5	8	4	0.99	9,5	3	3	0	MCA	3.4	3	1	1
2019-12-11	**	69	1	0	0	1	0	1	0	118	80	92.6667	4	3	5	6	14	3	0.88	15.9	3	4	1	PCOM	18.23	2	1	2
2016-04-06	**	70	1	0	0	0	1	1	0	135	78	97	0	3	5	6	14	3	1.04	17.2	3	3	0	BA	5.5	1	1	1
2016-01-16	**	71	1	0	0	0	0	1	0	173	71	105	3	1	1	5	7	4	0.99	29.8	4	4	1	ICA	6.2	1	1	2
2016-01-08	**	73	1	0	0	1	1	1	1	182	129	146.667	4	4	4	6	14	2	0.95	12.9	3	4	1	ACOM	2.9	1	1	1
2017-10-28	**	74	0	0	0	1	1	0	1	167	98	121	0	3	5	6	15	2	1.01	14.5	3	1	0	PCOM	8.2	1	1	1
2016-06-11	**	74	1	1	1	0	0	0	0	111	68	82.3333	4	3	4	5	12	4	1	14.5	4	4	1	PCOM	2.7	1	1	2
2017-05-13	**	77	1	0	0	1	0	0	1	127	74	91.6667	5	3	1	4	8	4	1.07	19.6	4	4	1	PCOM	7	3	1	2
2017-07-10	**	77	0	0	0	0	0	1	0	161	86	111	0	4	4	5	13	3	0.96	13.8	3	4	1	PCOM		2	1	2
2018-12-08	**	79	1	0	0	1	0	0	1	149	68	95	4	4	5	6	15	4	0.92	24.9	3	3	0	ACOM	3.1	6	1	2
2019-05-25	**	83	0	0	0	0	0	0	0	112	76	88	4	3	5	6	14	4	1.06	8.6	3	3	0	PCOM	6.28	2	1	1
2019-08-13	**	83	0	0	0	0	0	0	0	177	80	112.333	5	1	T	4	6	5	0.9	16.2	4	4	1	PCOM	6.8	1	1	2
2018-07-20	**	85	0	0	1	0	0	1	0	136	64	88	5	2	3	3	8	4	1.02	21.4	4	4	1	ACOM	1.8	1	1	2
